# Supplementary material for: Exploring New Ways to Analyze Data on the Spontaneous Physical Activity of Rodents Through a Weighing Balance
Source: Sensors (Basel). 2025 May 23;25(11):3290. doi: 10.3390/s25113290 (PMC12157805; doi:10.3390/s25113290)
Supplement: Supplementary file 1 [file sensors-25-03290-s001.zip]

Archive with 1 entries (1 files):
- sensors-3597060-supplementary.pdf
